# Supplementary material for: A Broad-Band Self-Powered Photodetector Based on a MoTe2/Bi2Te3 Heterojunction for Optical Imaging and Bias-Controlled Signal Modulation
Source: Materials (Basel). 2026 Mar 23;19(6):1270. doi: 10.3390/ma19061270 (PMC13027777; doi:10.3390/ma19061270)
Supplement: Supplementary file 1 [file materials-19-01270-s001.zip]

Archive with 1 entries (1 files):
- materials-4158555-supplementary.pdf
